# Supplementary material for: Virtual reality-empowered deep-learning analysis of brain cells
Source: Nat Methods. 2024 Apr 22;21(7):1306–15. doi: 10.1038/s41592-024-02245-2 (PMC11239522; doi:10.1038/s41592-024-02245-2)
Supplement: Supplementary file 8 — Numerical source data. [file 41592_2024_2245_MOESM8_ESM.xlsx]

## Sheet: Fig.1i
2D	VR
28	18.417
105	6.333
27.8	12.417
62	12.75
34	17.5
30	36
38	6.117
	6.75
	5.833
	4.567
	9.983
	5.317

## Sheet: Fig.1j
2D	VR
0.771084	0.783133
0.722892	0.86747
0.855422	0.795181
0.626506	0.783133
0.771084	0.819277
0.746988	0.771084
0.674699	0.831325
	0.903614
	0.698795
	0.807229
	0.843373
	0.73494
