# Supplementary material for: Virtual reality-empowered deep-learning analysis of brain cells
Source: Nat Methods. 2024 Apr 22;21(7):1306–15. doi: 10.1038/s41592-024-02245-2 (PMC11239522; doi:10.1038/s41592-024-02245-2)
Supplement: Supplementary file 10 — Numerical source data. [file 41592_2024_2245_MOESM10_ESM.xlsx]

## Sheet: Fig.4b
PBS	NC26	C26
3.125	10.6588	-18.587
1.60256	0.160883	-10.8252
4.04412	2.7457	-15.2111
6.04982	0.731707	-12.8993
8.81057	7.66323	-13.5662
10.4418	2.05357	-13.9839
5.69395	6.06349	-16.7773
4.98084	13.1076	-16.8921
4.0293		-13.6935
4.0293		-15.8453
10.6464		-12.7228
5.73771		-10.822

## Sheet: Fig.4c
NC26	C26
0.582	0.846
1.049	0.596
1.101	1.107
1.19	1.415
1.57	1.09
0.525	0.982
0.672	1.395
1.21	1.596
	0.974
	1.099
	1.097
	1.157
