# Supplementary material for: Virtual reality-empowered deep-learning analysis of brain cells
Source: Nat Methods. 2024 Apr 22;21(7):1306–15. doi: 10.1038/s41592-024-02245-2 (PMC11239522; doi:10.1038/s41592-024-02245-2)
Supplement: Supplementary file 11 — Numerical source data. [file 41592_2024_2245_MOESM11_ESM.xlsx]

## Sheet: Multiple-testing corrected
Region	Color-hex-triplet	NC26/C26 Log2FC	NC26 / PBS Log2FC	C26 / PBS Log2FC		NC26/C26 p-val	NC26 / PBS p-val	C26 / PBS p-val	NC26/C26 Significant	NC26 / PBS Significant	C26 / PBS Significant			Primary Sensory	Multi Sensory	Spatial	Default Mode Network	Other	Literature
CTXpl	70FF70	0.61911	0.610018	-0.00909192		0.0233367	0.0196055	0.962495	*	*		CTXpl		X	X	X	X	X
SSp-m	188064	0.306879	0.882021	0.575143		0.646238	0.0668166	0.892755		*		SSp-m		X
LSX	90CBED	0.263313	0.904375	0.641062		0.540051	0.0721551	0.619232		*		LSX			X	X			https://doi.org/10.1242%2Fbio.043554
CTX	B0FFB8	0.610917	0.60401	-0.00690704		0.0987391	0.0811124	0.971304	*	*		CTX		X	X	X	X	X
MO	1F9D5A	0.358101	0.716505	0.358404		0.540051	0.0843662	0.846569		*		MO			X
RSPv6a	1AA698	0.745757	0.779655	0.0338979		0.134935	0.0845264	0.99421		*		RSPv6a				X	X		https://www.sciencedirect.com/science/article/pii/S1053811919308699, https://doi.org/10.1523/jneurosci.1303-21.2021
VISC1	11AD83	0.583734	1.13873	0.555		0.359184	0.0845264	0.99421		*		VISC1		X
MOs2/3	1F9D5A	0.43246	0.773638	0.341178		0.439662	0.0845264	0.99421		*		MOs2/3				X
SSp-m4	188064	0.573306	0.869076	0.295771		0.439662	0.0845264	0.99421		*		SSp-m4		X
MOs5	1F9D5A	0.391465	0.737284	0.345819		0.530932	0.0845264	0.99421		*		MOs5				X
SSp-m1	188064	0.327405	1.65618	1.32877		0.680322	0.0845264	0.99421		*		SSp-m1		X
SSp-m2/3	188064	0.114926	1.04255	0.927624		0.900572	0.0845264	0.99421		*		SSp-m2/3		X
RSPd5	1AA698	0.716223	0.804312	0.0880885		0.107509	0.087436	0.99421		*		RSPd5				X	X		https://doi.org/10.1177%2F2398212818757098
RSPv5	1AA698	0.75179	0.726444	-0.0253462		0.107509	0.087436	0.99616		*		RSPv5				X	X		https://doi.org/10.1177%2F2398212818757098
SSp-bfd5	188064	0.675438	0.844931	0.169494		0.15487	0.087436	0.99421		*		SSp-bfd5		X
AIp1	219866	0.458885	1.11257	0.653681		0.458178	0.087436	0.99421		*		AIp1			X				https://doi.org/10.1016%2Fj.nlm.2007.02.002
MOp1	1F9D5A	0.574313	1.20985	0.635538		0.458178	0.087436	0.99421		*		MOp1				X
MOp2/3	1F9D5A	0.294836	0.851954	0.557117		0.676225	0.087436	0.99421		*		MOp2/3				X
RSPagl5	1AA698	0.802043	0.68506	-0.116983		0.107509	0.0992808	0.99421		*		RSPagl5			X		X		https://doi.org/10.1016%2Fj.cell.2014.02.023, https://doi.org/10.1002%2Fhbm.23983
RSPagl	1AA698	1.01975	0.608532	-0.41122		0.0195329	0.14167	0.892755	*			RSPagl			X		X		https://doi.org/10.1016%2Fj.cell.2014.02.023, https://doi.org/10.1002%2Fhbm.23983
RSPd6a	1AA698	0.96033	0.699193	-0.261138		0.0599706	0.119217	0.99421	*			RSPd6a			X		X		https://doi.org/10.1016%2Fj.cell.2014.02.023, https://doi.org/10.1002%2Fhbm.23983
RSPagl1	1AA698	1.29991	0.702458	-0.597451		0.0599706	0.147	0.99421	*			RSPagl1			X		X		https://doi.org/10.1016%2Fj.cell.2014.02.023, https://doi.org/10.1002%2Fhbm.23983
RSPagl2/3	1AA698	0.987569	0.423642	-0.563927		0.089071	0.291611	0.99421	*			RSPagl2/3			X		X		https://doi.org/10.1016%2Fj.cell.2014.02.023, https://doi.org/10.1002%2Fhbm.23983
ENTl6a	32B825	1.06183	0.386894	-0.674934		0.089071	0.316806	0.99421	*			ENTl6a				X			http://www.scholarpedia.org/article/Entorhinal_cortex
