# Supplementary material for: Virtual reality-empowered deep-learning analysis of brain cells
Source: Nat Methods. 2024 Apr 22;21(7):1306–15. doi: 10.1038/s41592-024-02245-2 (PMC11239522; doi:10.1038/s41592-024-02245-2)
Supplement: Supplementary file 12 — Numerical source data. [file 41592_2024_2245_MOESM12_ESM.xlsx]

## Sheet: Extended Data Fig. 2e
	DynUt	SegResNet	Transformer UNet	DELiVR
Precision	0.640076	0.769403	0.66572	0.743424
Sensitivity (Recall)	0.881703	0.724501	0.862776	0.847003

## Sheet: Extended Data Fig. 2f
	ClearMap	ClearMap2	Optimized ClearMap	Ilastik	DELiVR
Precision	0.542857	0.689988	0.65986	0.17601	0.743424
Sensitivity (Recall)	0.00998948	0.300736	0.645636	0.378023	0.847003
